# Supplementary material for: Zebrafish: A Pharmacological Model for Learning and Memory Research
Source: Molecules. 2022 Oct 30;27(21):7374. doi: 10.3390/molecules27217374 (PMC9657833; doi:10.3390/molecules27217374)
Supplement: Supplementary file 1 [file molecules-27-07374-s001.zip]

Archive with 1 entries (1 files):
- molecules-1967201-supplementary.pdf
